# Supplementary material for: Yin and Yang of disease genes and death genes between reciprocally scale-free biological networks
Source: Nucleic Acids Res. 2013 Aug 9;41(20):9209–17. doi: 10.1093/nar/gkt683 (PMC3814386; doi:10.1093/nar/gkt683)
Supplement: Supplementary Data [file supp_gkt683_suppl_data.zip]

Archive with 2 entries (2 files):
- nar-00781-n-2013-File007.zip
- nar-00781-n-2013-File002.doc
